# Supplementary material for: Fluorescence-Based Soil Survival Analysis of the Xenobiotic- and Metal-Detoxifying Streptomyces sp. MC1
Source: Int J Mol Sci. 2025 Dec 21;27(1):93. doi: 10.3390/ijms27010093 (PMC12785999; doi:10.3390/ijms27010093)
Supplement: Supplementary file 1 [file ijms-27-00093-s001.zip]

Archive with 1 entries (1 files):
- ijms-4038528-supplementary.pdf
